# Supplementary material for: Gut microbiota‐CRAMP axis shapes intestinal barrier function and immune responses in dietary gluten‐induced enteropathy
Source: EMBO Mol Med. 2021 Jun 14;13(8):e14059. doi: 10.15252/emmm.202114059 (PMC8350901; doi:10.15252/emmm.202114059)
Supplement: Supplementary file 3 — Source Data for Expanded View [file EMMM-13-e14059-s001.zip]

Archive with 9 entries (8 files):
- EMM-2021-14059_SourceDataForEVFig4.xlsx
- __MACOSX/
- __MACOSX/._EMM-2021-14059_SourceDataForEVFig4.xlsx
- EMM-2021-14059_SourceDataForEVFig5.xlsx
- __MACOSX/._EMM-2021-14059_SourceDataForEVFig5.xlsx
- EMM-2021-14059_SourceDataForEVFig3.xlsx
- __MACOSX/._EMM-2021-14059_SourceDataForEVFig3.xlsx
- EMM-2021-14059_SourceDataForEVFig2.zip
- EMM-2021-14059_SourceDataForEVFig1.zip
