# Supplementary material for: Gut microbiota‐CRAMP axis shapes intestinal barrier function and immune responses in dietary gluten‐induced enteropathy
Source: EMBO Mol Med. 2021 Jun 14;13(8):e14059. doi: 10.15252/emmm.202114059 (PMC8350901; doi:10.15252/emmm.202114059)
Supplement: Supplementary file 3 — Source Data for Expanded View [file EMMM-13-e14059-s001.zip › EMM-2021-14059_SourceDataForEVFig4.xlsx]

## Sheet: Figure EV4
		Gluten-free						Gluten
SCFAs (μmol/g)	Acetate	8.9298	6.36123	5.24435	6.48406	6.70813	5.62999	5.61544	4.5743	6.48406	8.51305	4.04595	5.34891
	Propionate	4.0475	5.34891	4.34361	4.70518	5.45456	5.50899	4.57838	5.83178	4.95031	4.83434	5.105	4.69324
	Butyrate	0.993249	0.850064	0.951145	1.21883	1.18834	1.13415	1.13084	0.97632	1.14935	1.00626	0.851145	0.960099
