# Supplementary material for: Gut microbiota‐CRAMP axis shapes intestinal barrier function and immune responses in dietary gluten‐induced enteropathy
Source: EMBO Mol Med. 2021 Jun 14;13(8):e14059. doi: 10.15252/emmm.202114059 (PMC8350901; doi:10.15252/emmm.202114059)
Supplement: Supplementary file 3 — Source Data for Expanded View [file EMMM-13-e14059-s001.zip › EMM-2021-14059_SourceDataForEVFig5.xlsx]

## Sheet: Figure EV5A
	Gluten-free	Gluten	ABX/gluten			Gluten-free	Gluten	ABX/gluten
Shannon's diversity	7.51582	6.75388	6.82122		Chao1	31674	12205.1	14367.8
	6.52732	7.08909	5.88269			11895.8	15860.9	18971.8
	7.31203	6.67469	3.64016			33332.9	34209.2	16146.2
	6.17749	5.80281	3.35372			22873.6	19856.8	9371.05
	5.56608	7.07903	5.99681			29918.2	28228.3	18043.9
	6.74908	6.4835	5.90409			36483.8	25429	13605.1
	6.07012					18841

## Sheet: Figure EV5C
		Gluten-free						Gluten						ABX/gluten
Relative Expression (/bacterial 16S)	P. aeruginosa	1.02863	0.582641	0.918532	1.29264	0.791531	1.00196	3.99186	4.01832	2.01963	3.19735	2.19274	1.91639	0.519526	0.719526	0.291372	0.19274	0.591732	0.291733
	A. muciniphila	0.581962	1.12743	0.819562	1.00296	0.791536	1.02926	0.389163	0.291637	0.191492	0.526635	0.268497	0.993925	0.72958	0.424881	0.859793	0.271963	1.00857	0.582993
