# Supplementary material for: Gut microbiota‐CRAMP axis shapes intestinal barrier function and immune responses in dietary gluten‐induced enteropathy
Source: EMBO Mol Med. 2021 Jun 14;13(8):e14059. doi: 10.15252/emmm.202114059 (PMC8350901; doi:10.15252/emmm.202114059)
Supplement: Supplementary file 3 — Source Data for Expanded View [file EMMM-13-e14059-s001.zip › EMM-2021-14059_SourceDataForEVFig3.xlsx]

## Sheet: Figure EV3A
	Gluten-free						Gluten						CRAMP/gluten
Il15	0.907355	0.958718	1.45256	0.802354	0.902544	0.831925	7.38456	7.90901	8.10157	7.92355	8.00825	7.92344	3.83869	4.16025	3.40147	3.92356	3.01954	3.58236
Ifng	0.947565	1.18156	0.893173	0.992754	1.00846	0.999432	7.06239	6.4404	6.79672	6.92353	6.91533	7.00816	1.67665	2.31829	2.34932	2.82562	1.97255	2.43494
Il6	1.24177	0.740249	1.08788	0.972644	0.987164	0.997165	5.34368	6.51296	5.21188	6.91544	5.99715	6.01637	3.461	4.20717	4.10751	3.91724	4.22854	3.91826
Il18	0.843772	1.12609	1.05245	1.00825	1.00576	1.00026	3.73818	3.63552	4.84547	4.91252	3.28154	3.00712	1.57053	1.32669	1.42699	1.24573	1.28693	1.34264
Il27	1.40077	1.02967	0.693323	0.896275	0.99752	0.996265	2.84309	3.00989	3.07094	3.05195	2.96284	3.00786	1.66962	1.93341	1.79743	1.58365	1.49769	1.89634
Ccl2	0.849027	1.11097	1.06017	1.00719	0.996254	1.00063	2.40993	2.93309	2.4413	2.72957	2.95146	2.36344	1.54487	1.78889	1.82085	1.86457	1.75637	1.34869
COX2	1.11293	0.722144	1.24425	0.896534	1.02686	1.00683	2.26365	2.28683	2.25428	2.86567	2.29465	2.29754	1.51148	1.42419	1.25428	1.48269	1.59264	1.28647
Ifna	0.735576	1.06793	1.273	0.896943	0.995834	1.03377	1.89229	2.00994	1.84209	1.96275	2.00618	1.89365	1.19163	1.27717	1.13516	1.28543	1.19844	1.20693
Ccl5	0.87886	1.14383	0.994761	1.0064	0.982954	0.993684	1.92387	2.03641	1.93351	1.95865	1.94684	1.99269	1.3779	1.42029	1.59767	1.29574	1.4028	1.30275
Il23	0.678073	0.969803	1.52069	0.892654	0.947846	1.00294	1.51598	0.909389	1.76418	1.02749	1.50273	1.00349	1.05966	0.769879	1.25219	1.02893	1.04863	0.693485
Il12	1.20587	0.726783	1.14102	0.992635	0.964969	0.97864	1.12646	0.718392	1.15037	1.02948	0.96294	0.89335	1.39686	0.959473	1.66343	1.10684	1.06843	0.99724

## Sheet: Figure EV3B
PT-gliadin	-	+	+
LL-37	-	-	+
IL15 mRNA expression	1.08501	3.65515	2.38221
	1.11982	2.51289	1.56604
	1.03718	3.65658	2.251
	0.654594	2.12843	1.27773
	1.20689	2.04721	1.44903
	1.17806	2.46423	1.85003
	0.848202	2.98029	1.89373
	1.00521	3.97279	1.7278
