# Supplementary material for: Gut microbiota‐CRAMP axis shapes intestinal barrier function and immune responses in dietary gluten‐induced enteropathy
Source: EMBO Mol Med. 2021 Jun 14;13(8):e14059. doi: 10.15252/emmm.202114059 (PMC8350901; doi:10.15252/emmm.202114059)
Supplement: Supplementary file 5 — Source Data for Figure 1 [file EMMM-13-e14059-s010.zip › EMM-2021-14059_SourceDataForFigure1B.xlsx]

## Sheet: Figure 1B
Serum CRAMP (ng/mL)	Gluten-free	Gluten
	41.345	22.67
	38.295	24.67
	40.895	20.52
	30.255	22.68
	40.795	23.12
	36.7043	21.5884
	35.371	23.3275
	39.371	19.0522
