# Supplementary material for: Gut microbiota‐CRAMP axis shapes intestinal barrier function and immune responses in dietary gluten‐induced enteropathy
Source: EMBO Mol Med. 2021 Jun 14;13(8):e14059. doi: 10.15252/emmm.202114059 (PMC8350901; doi:10.15252/emmm.202114059)
Supplement: Supplementary file 6 — Source Data for Figure 2 [file EMMM-13-e14059-s007.zip › EMM-2021-14059_SourceDataForFigure2B-F.xlsx]

## Sheet: Figure 2B
week	Gluten-free						Gluten						Cnlp-/-/gluten-free						Cnlp-/-/gluten
0	100	100	100	100	100	100	100	100	100	100	100	100	100	100	100	100	100	100	100	100	100	100	100	100
1	105.09	104.837	106.769	103.264	105.274	104.725	101.212	101.912	102.272	100.832	101.371	100.925	105.143	104.638	105.669	104.285	105.274	105.196	99.2136	99.2993	100.058	99.914	99.295	100.254
2	110.988	111.897	112.023	111.275	112.483	111.471	104.834	104.162	103.735	103.286	103.636	104.026	111.023	110.892	111.985	110.942	110.917	110.174	100.236	99.5824	100.92	100.492	100.148	100.925
3	114.114	115.299	114.246	113.754	114.882	113.628	106.387	107.272	105.234	106.824	102.742	106.417	113.113	116.026	114.724	115.275	115.197	114.967	101.329	102.265	102.212	101.925	101.286	101.428
4	115.231	115.734	116.433	114.824	115.285	115.286	108.23	107.983	106.342	107.175	106.397	107.813	114.231	114.771	115.437	115.882	115.98	115.298	103.623	104.628	103.287	103.26	103.962	104.016
5	117.543	116.923	117.934	117.385	116.992	116.997	109.23	109.75	108.235	109.372	109.164	108.448	115.736	116.923	118.041	117.295	116.214	115.917	105.34	105.012	104.237	104.952	104.792	104.892
6	118.935	117.782	119.312	118.274	119.417	118.164	111.732	112.232	110.345	111.827	112.741	110.027	116.942	117.722	119.327	117.196	116.297	116.386	106.892	106.235	105.989	105.263	106.831	105.462

## Sheet: Figure 2C
Villus/ crypt ratio	Gluten-free	Gluten	Cnlp-/-/gluten-free	Cnlp-/-/gluten
	2.47	1.95	3.34	1.37
	2.68	2.01	2.48	1.22
	2.94	1.99	2.87	1.18
	3.37	2.31	2.58	0.95
	3.44	2.15	2.94	1.07
	2.95	2.07	3.04	1.23

## Sheet: Figure 2D
		Gluten-free						Gluten						Cnlp-/-/gluten-free						Cnlp-/-/gluten
Relative density (β-Actin)	claudin-1	1.16298	0.837015	1.0245	0.99235	1.0014	1.00293	0.468478	0.382634	0.52446	0.38264	0.4213	0.39284	1.03583	0.877752	1.01275	0.991375	0.890926	0.892532	0.416263	0.467297	0.48164	0.42753	0.5014	0.49853
	occludin	1.12972	0.870279	1.0264	0.992436	1.00264	1.00926	0.47398	0.469944	0.2643	0.52775	0.44632	0.492853	0.991884	1.06047	1.00264	0.82461	0.891364	0.91853	0.281516	0.303634	0.2643	0.263	0.3264	0.396462
	ZO-1	1.05862	0.941383	0.99264	1.01526	0.99164	1.00926	0.564357	0.469444	0.5264	0.481646	0.49613	0.48376	0.921084	0.905608	0.89146	0.91625	0.89164	0.899735	0.325943	0.401882	0.391832	0.38132	0.40275	0.40285
	ZO-2	0.984284	1.01572	1.00153	0.89531	1.1275	1.00915	0.501485	0.462785	0.5274	0.49264	0.50915	0.49582	0.997722	0.956599	0.9254	0.89164	0.99825	0.97286	0.374888	0.329786	0.346	0.31643	0.37396	0.339264

## Sheet: Figure 2E
Relative density (β-Actin)	Gluten-free	Gluten	Cnlp-/-/gluten-free	Cnlp-/-/gluten
	1.31852	1.58327	1.01251	2.94984
	0.681482	1.45368	1.06166	3.39709
	1.00265	1.63462	0.992754	2.94863
	0.99257	1.65088	1.12865	3.21865
	1.10654	1.30575	1.04963	2.99584
	1.02943	1.64882	1.07936	3.02915

## Sheet: Figure 2F
FITC-Dextran (μg/ml)	Gluten-free	Gluten	Cnlp-/-/gluten-free	Cnlp-/-/gluten
	9.33	56.39	11.34	87.37
	12.49	49.99	16.48	91.16
	15.32	61.12	18.27	83.79
	14.29	57.27	21.34	86.27
	17.37	42.12	13.48	85.27
	12.78	53.75	16.34	72.23
