# Supplementary material for: Gut microbiota‐CRAMP axis shapes intestinal barrier function and immune responses in dietary gluten‐induced enteropathy
Source: EMBO Mol Med. 2021 Jun 14;13(8):e14059. doi: 10.15252/emmm.202114059 (PMC8350901; doi:10.15252/emmm.202114059)
Supplement: Supplementary file 7 — Source Data for Figure 3 [file EMMM-13-e14059-s002.zip › EMM-2021-14059_SourceDataForFigure3B-G.xlsx]

## Sheet: Figure 3B
Duodenal CRAMP (pg/mg)	Gluten-free	Gluten	CRAMP(prophy)/gluten	CRAMP/gluten
	154.889	50.1351	269.184	794.99
	254.581	56.9737	233.591	799.928
	221.578	143.536	278.186	875.948
	187.581	46.8671	250.916	1093.49
	234.592	59.9284	200.017	891.285
	220.881	60.9152	196.297	769.195

## Sheet: Figure 3C
week	Gluten-free						Gluten						CRAMP(prophy)/gluten						CRAMP/gluten
0	100	100	100	100	100	100	100	100	100	100	100	100	100	100	100	100	100	100	100	100	100	100	100	100
1	107.09	106.837	107.769	106.283	106.839	107.985	101.212	100.912	100.895	101.025	101.064	101.351	103.114	103.299	103.015	103.525	103.234	103.464	103.329	104.265	103.593	103.675	103.753	103.693
2	110.988	111.897	112.023	110.928	111.582	110.287	104.834	104.662	103.785	104.556	104.486	103.975	107.21	106.735	106.385	107.054	106.925	107.251	107.735	108.152	107.364	108.925	107.835	107.425
3	112.234	112.876	113.213	113.286	112.956	111.582	106.243	105.486	104.993	106.251	105.476	105.861	108.234	108.034	107.981	108.351	107.662	108.352	108.542	109.673	109.285	109.476	108.946	108.995
4	115.231	115.734	116.433	115.285	116.292	115.284	108.23	107.983	107.472	108.725	108.243	107.893	110.525	111.025	110.752	110.385	110.396	110.683	111.276	111.934	111.586	111.686	111.386	111.832
5	117.543	116.923	117.934	116.827	117.495	117.933	110.23	110.75	110.241	110.835	110.195	110.573	112.875	112.345	112.593	112.693	112.564	112.664	113.723	113.975	113.876	113.876	113.64	113.985
6	118.935	117.782	119.312	118.781	117.996	118.872	111.732	112.232	111.925	112.03	111.942	111.352	115.234	114.989	115.103	115.546	115.286	115.025	115.924	116.231	115.958	116.343	115.925	116.087

## Sheet: Figure 3D
Villus/ crypt ratio	Gluten-free	Gluten	CRAMP(prophy)/gluten	CRAMP/gluten
	2.47	1.95	2.38	2.7
	2.68	2.01	2.57	2.71
	2.94	1.99	2.48	2.49
	3.37	2.31	2.51	2.95
	3.44	2.15	2.5	2.79
	2.95	2.07	2.66	2.41

## Sheet: Figure 3E
		Gluten-free						Gluten						CRAMP(prophy)/gluten						CRAMP/gluten
Relative density (β-Actin)	claudin-1	0.979947	1.02005	1.1054	0.99154	0.8927	1.00283	0.384749	0.236958	0.3265	0.38654	0.201754	0.38295	0.67041	0.724468	0.6264	0.80143	0.5927	0.798254	0.717859	0.683041	0.7275	0.69174	0.65916	0.69274
	occludin	0.990552	1.00945	1.02532	0.991643	0.921643	1.00293	0.266085	0.352976	0.2936	0.30164	0.28264	0.382954	0.612397	0.753717	0.4926	0.5391	0.5937	0.589713	0.824789	0.67107	0.8146	0.7936	0.80163	0.872654
	ZO-1	0.998774	1.00123	1.02632	0.98164	1.00264	1.00829	0.358565	0.448296	0.3653	0.4163	0.4953	0.482731	0.58574	0.499253	0.6156	0.5926	0.6816	0.57295	0.727055	0.575516	0.59253	0.60163	0.59263	0.597315
	ZO-2	1.08526	0.914744	1.1026	0.9826	0.89163	1.00928	0.23615	0.34645	0.29263	0.2964	0.3174	0.392764	0.719249	0.703452	0.59264	0.6924	0.66916	0.672534	1.03842	1.01398	1.01016	1.01928	1.04996	0.87253

## Sheet: Figure 3F
Relative density (β-Actin)	Gluten-free	Gluten	CRAMP(prophy)/gluten	CRAMP/gluten
	0.764292	3.30504	1.83223	1.60098
	1.23571	3.62987	1.94569	1.81955
	1.0153	3.2643	1.72963	1.52944
	0.98522	3.81643	2.02643	1.79285
	1.02643	2.9164	1.89264	1.80253
	1.00283	2.93853	2.00293	1.68321

## Sheet: Figure 3G
FITC-Dextran (μg/ml)	Gluten-free	Gluten	CRAMP(prophy)/gluten	CRAMP/gluten
	9	56.22	22.37	20.34
	12	49.26	24.28	14.32
	15	61.67	16.38	17.38
	12.37	54.2	15.279	16.27
	11.38	48.27	25.39	15.38
	10.29	43.28	23.29	21.79
