# Supplementary material for: Gut microbiota‐CRAMP axis shapes intestinal barrier function and immune responses in dietary gluten‐induced enteropathy
Source: EMBO Mol Med. 2021 Jun 14;13(8):e14059. doi: 10.15252/emmm.202114059 (PMC8350901; doi:10.15252/emmm.202114059)
Supplement: Supplementary file 8 — Source Data for Figure 4 [file EMMM-13-e14059-s011.zip › EMM-2021-14059_SourceDataForFigure4A-B.xlsx]

## Sheet: Figure 4A
	Gluten-free						Gluten						CRAMP/gluten						Cnlp-/-/gluten-free
p-EGFR/β-Actin	1.02952	0.981953	1.1926	0.7915	1.00295	0.998246	1.992	2.0163	2.21963	1.4915	1.93845	1.90253	1.4926	1.292	1.4961	1.295	1.38275	1.28436	2.0153	2.39263	2.1	2.2063	2.03954	2.21595
p-Akt/Akt	1.12968	0.870316	0.99823	1.01265	1.02835	0.9946	1.88438	1.58209	1.62659	1.8749	1.5843	1.69725	1.29873	1.17042	1.2754	1.20543	1.28446	1.19283	1.94387	1.93328	1.82102	2.275	2.08574	1.89346
MyD88/β-Actin	1.01387	0.986131	1.00363	0.99257	1.00293	0.98254	1.5291	1.63088	1.487	1.6559	1.48592	1.52385	1.14416	1.01171	1.0247	1.0325	1.02935	0.992854	1.75384	1.82597	1.8236	1.79264	1.78293	1.68392
TRAF6/β-Actin	0.911198	1.0888	1.00246	0.99286	1.00925	0.998124	2.37337	2.19895	1.9264	2.0165	2.01494	1.9834	1.15759	1.23926	1.4275	1.3884	1.38274	1.10285	2.60156	2.57664	2.0153	2.2175	2.09143	2.39643
p-P65/P65	1.01317	0.986831	1.0024	0.99288	0.991823	1.01928	1.81637	1.94701	1.926	1.82048	1.98345	1.83754	1.50587	1.43357	1.5285	1.50845	1.59384	1.44934	2.46126	2.28934	2.3995	2.2495	2.3936	2.20194

## Sheet: Figure 4B
	control						LL-37						PT-gliadin						PT-gliadin+LL-37						PT-gliadin+Ilomastat						PT-gliadin+LL-37+Ilomastat
p-EGFR/β-Actin	1	0.9999	0.98195	1.02195	1.00293	1.00029	1.04515	1.12643	1.02953	1.1853	1.18294	1.1826	2.75747	2.80325	2.6914	2.7014	2.58325	2.5981	1.9162	1.79626	1.6924	1.491	1.59832	1.5927	2.76373	2.7636	2.6915	2.7094	2.68342	2.6026	2.56923	3.01534	2.481	2.7916	2.44923	2.491
p-Akt/Akt	1	0.9999	1.00245	0.981246	1.01029	0.992614	1.14625	1.12643	1.09244	1.10275	1.12943	1.11286	2.0163	2.10325	2.01643	2.1748	2.01923	1.9974	1.60895	1.49626	1.52743	1.49957	1.58235	1.60135	1.87258	2.0144	2.01763	1.93853	1.99385	1.9274	1.90397	2.01534	1.99828	2.016	1.96842	1.92643
MyD88/β-Actin	1	0.9999	0.9464	1.00348	0.992764	1.05386	0.966395	0.991243	0.8937	0.99246	0.984735	0.94814	2.72408	2.9183	2.58245	2.7924	2.89375	2.9056	2.39743	2.01253	2.0164	1.9973	2.01964	2.136	2.46666	2.34155	2.2674	2.5285	2.39621	2.4196	2.32066	2.5313	2.4863	2.2496	2.59286	2.5196
TRAF6/β-Actin	1	0.951	1.02846	0.98385	0.99726	1.0488	1.02319	1.12361	1.10385	0.99275	1.08623	1.0294	2.6806	2.7614	2.6026	2.7195	2.69832	2.6914	1.97366	2.2035	1.9938	2.0195	2.0156	2.1663	1.97017	2.22027	2.40899	2.08848	1.7069	2.02983	2.63443	2.453	2.4482	2.5196	2.69482	2.6275
p-P65/P65	1	1.00285	0.99265	0.997284	0.991262	1.00275	0.920862	1.1253	1.12744	1.0285	1.1103	0.9937	2.28268	2.35105	2.37504	2.64696	2.2468	2.58783	1.48943	1.44387	1.22102	1.41525	1.62957	1.78669	1.85743	2.22887	2.0505	1.95248	2.25414	1.94636	2.49062	2.25364	2.521	2.33689	2.21874	2.0874
zonulin/β-Actin	0.992835	1.02954	0.981756	1.02957	0.998175	0.986935	0.998123	1.02935	1.01929	0.997436	1.00964	1.00984	2.09263	2.59808	2.49805	2.81869	2.48692	2.68594	1.19386	1.59997	1.59859	1.30983	1.53283	1.48956	1.79827	1.89072	2.01983	1.99375	2.00914	1.90725	1.89307	2.21975	2.01869	1.99482	2.01953	2.0483
