# Supplementary material for: Gut microbiota‐CRAMP axis shapes intestinal barrier function and immune responses in dietary gluten‐induced enteropathy
Source: EMBO Mol Med. 2021 Jun 14;13(8):e14059. doi: 10.15252/emmm.202114059 (PMC8350901; doi:10.15252/emmm.202114059)
Supplement: Supplementary file 9 — Source Data for Figure 5 [file EMMM-13-e14059-s004.xlsx]

## Sheet: Figure 5A
	Gluten-free	Gluten	CRAMP/gluten	Cnlp-/-/gluten-free
Il15 mRNA expression (epithelial cells)	1	4.35728	3.0093	6.28093
	1.1991	5.48022	2.391	7.28911
	1.20032	6.27901	2.47902	7.27986
	0.759384	5.89823	2.83687	8.39181
	0.987334	5.3791	1.97884	6.97892
	0.986841	4.79817	2.3982	7.11083
	0.972351	5.39136	2.19346	8.01246
	1.03285	6.01262	1.99236	7.97127

## Sheet: Figure 5B
	Gluten-free	Gluten	CRAMP/gluten	Cnlp-/-/gluten-free
NKG2D+ cells (%) (Intraepithelial lymphocytes)	0.88	3.57	2.09	4.24
	1.22	4.32	1.88	3.92
	1.76	2.94	1.56	3.68
	1.43	3.78	2.06	3.89
	0.33	2.02	0.93	4.33
	0.45	3.62	2.46	2.76
	1.78	4.37	3.74	2.88
	0.9	3.77	2.37	4.89

## Sheet: Figure 5C
	Gluten-free	Gluten	CRAMP/gluten	Cnlp-/-/gluten-free
CX3CR1+ cells (%)	5.61	21.6	36.4	22.4
	5.57	23.2	38.5	23
	6.13	21.3	30.2	18.2
	2.22	27.4	36	22.3
	4.51	20.8	35.9	24.2
	6.08	18.8	24.5	23.9
	7.06	15.9	28	20.8
	4.66	20.9	34.8	26.7
	Gluten-free	Gluten	CRAMP/gluten	Cnlp-/-/gluten-free
ALDH+ cells (%)	29.8	25.3	49.2	10.5
	41.5	19.5	41	11.4
	32.1	8.9	49.9	13.4
	28.7	21.2	71.4	5.5
	20.1	17.1	34.7	12.4
	26.3	19.8	64.1	19.7
	23.6	16.5	37.1	9.9
	30.2	10.3	54.4	8.2

## Sheet: Figure 5D
	Gluten-free								Gluten								CRAMP/gluten								Cnlp-/-/gluten-free
CD11b-CD103+	4.8	5.2	4.9	5	3.8	4.91	5.5	4.9	0.83	1.91	1.02	1.49	0.69	0.99	1.02	2.1	3.84	3.25	4.16	4.8	5.01	4.72	4.19	4.32	0.62	1.04	1.97	0.82	1.03	1.58	0.97	0.46
CD11b+CD103+	2.27	3.1	2.6	1.8	1.32	2.09	2.1	1.8	0.39	0.4	0.39	0.68	0.82	0.66	0.91	1.03	1.83	2.03	1.88	2.24	2.03	2.79	1.2	2.01	0.27	0.31	0.24	0.74	0.26	0.33	1.25	0.37
CD11b+CD103-	2.25	1.51	3.7	2.21	1.09	2.1	2.8	2.9	4.7	5.2	4.89	4.99	6.36	3.99	5.01	5.2	3.6	3.4	2.12	3.08	4.42	2.68	2.1	2.98	4.88	4.2	4.15	4.09	5.68	4.22	5.15	4.15
	Gluten-free		Gluten		CRAMP/gluten		Cnlp-/-/gluten-free
ALDH+ cells (%)	13.6		18.2		40.1		11.4
	15.3		20.4		37.2		8.2
	11.2		15.8		45.4		14.3
	21.5		13.5		27.2		23.6
	5.9		14.9		31.8		11.2
	18.9		25.3		55.9		9.9
	13.1		28.1		22.6		6.8
	9.2		9.1		57.7		8.5

## Sheet: Figure 5E
	Gluten-free	Gluten	CRAMP/gluten	Cnlp-/-/gluten-free
Foxp3+ cells (%)	4.28	2.54	5.86	1.03
	3.74	3.03	4.86	0.69
	2.58	3.77	5.89	1.21
	3.78	2.12	3.98	1.8
	5.2	1.78	6.34	0.99
	5.78	1.53	5.45	0.82
	4.68	2.88	4.77	1.44
	5.03	2.52	5.67	1.09

## Sheet: Figure 5F
	Gluten-free	Gluten	CRAMP/gluten	Cnlp-/-/gluten-free
Tbet+ cells (%)	1.22	2.86	2.07	3.61
	1.35	2.69	1.32	4.62
	2.06	2.98	2.11	3.67
	1.44	3.24	3.15	2.41
	0.67	2.58	2.4	3.88
	1.04	1.92	1.03	2.95
	1.16	3.19	1.68	4.4
	0.42	2.73	1.41	2.83

## Sheet: Figure 5G
	Gluten-free	Gluten	CRAMP/gluten	Cnlp-/-/gluten-free
ROR-γt+ cells (%)	1.04	4.69	2.11	5.45
	2.54	3.03	2.74	6.14
	0.3	6.83	1.94	4.84
	1.06	5.39	1.43	4.21
	1.03	3.96	2.73	5.78
	0.88	4.21	3.55	6.48
	0.81	2.45	3.34	5.41
	1.57	4.47	2.87	7.2
