# Supplementary material for: Gut microbiota‐CRAMP axis shapes intestinal barrier function and immune responses in dietary gluten‐induced enteropathy
Source: EMBO Mol Med. 2021 Jun 14;13(8):e14059. doi: 10.15252/emmm.202114059 (PMC8350901; doi:10.15252/emmm.202114059)
Supplement: Supplementary file 10 — Source Data for Figure 6 [file EMMM-13-e14059-s003.zip]

Archive with 2 entries (2 files):
- EMM-2021-14059_SourceDataForFigure6DEHI.xlsx
- EMM-2021-14059_SourceDataForFigure6I.pdf
