# Supplementary material for: Gut microbiota‐CRAMP axis shapes intestinal barrier function and immune responses in dietary gluten‐induced enteropathy
Source: EMBO Mol Med. 2021 Jun 14;13(8):e14059. doi: 10.15252/emmm.202114059 (PMC8350901; doi:10.15252/emmm.202114059)
Supplement: Supplementary file 10 — Source Data for Figure 6 [file EMMM-13-e14059-s003.zip › EMM-2021-14059_SourceDataForFigure6DEHI.xlsx]

## Sheet: Figure 6D
		Gluten-free						Gluten
Relative Expression (/bacterial 16S)	P.aeruginosa	1.03108	1.67881	0.684806	0.50161	0.910143	1.19356	3.18425	1.24973	1.31994	3.27932	4.27901	2.7904
	A. muciniphila	0.720895	1.13177	0.819131	1.56651	0.853592	0.90811	1.27225	0.279031	0.092371	0.173869	0.621687	0.479214

## Sheet: Figure 6E
	Gluten-free	Gluten
lasB /bacterial 16S Relative Expression	1.09596	11.5234
	0.899439	10.6093
	1.17509	15.4844
	1.34964	39.7797
	0.794489	28.3722
	0.685382	17.6891

## Sheet: Figure 6H
	Control	PA14	PAO1
P.aeruginosa/bacterial 16S Relative Expression	0.843343	7.62835	5.43311
	1.29172	6.52472	5.86107
	1.29649	8.27082	4.25824
	0.688315	6.55367	5.399
	0.891921	6.84102	4.32756
	1.1533	6.04578	5.03407
	0.801595	7.42333	4.31925
	1.20565	8.4236	6.60414
	0.483291	6.21194	4.17277

## Sheet: Figure 6I
		Control								PA14								PAO1
Relative density (CRAMP/β-Actin)	18 kDa	1.03498	1.02975	1.1071	0.886806	0.970254	1.07568	1.0212	0.968455	0.289824	0.244007	0.372924	0.361652	0.247528	0.326771	0.122734	0.206813	0.35749	0.291765	0.362078	0.126472	0.312229	0.353229	0.481048	0.394209
	5 kDa	0.5275	0.627	0.52754	0.5165	0.49275	0.6286	0.572	0.4722	0.096836	0.17356	0.19743	0.10174	0.19835	0.12635	0.1283	0.1018	0.2725	0.3254	0.20594	0.201184	0.15285	0.15286	0.153	0.1916
