# Supplementary material for: Gut microbiota‐CRAMP axis shapes intestinal barrier function and immune responses in dietary gluten‐induced enteropathy
Source: EMBO Mol Med. 2021 Jun 14;13(8):e14059. doi: 10.15252/emmm.202114059 (PMC8350901; doi:10.15252/emmm.202114059)
Supplement: Supplementary file 11 — Source Data for Figure 7 [file EMMM-13-e14059-s008.zip › EMM-2021-14059_SourceDataForFigure7B-L.xlsx]

## Sheet: Figure 7B
	Gluten-free	Gluten	ABX/gluten
Serum CRAMP (ng/mL)	40.126	21.623	28.7478
	39.261	20.41	31.3275
	41.263	25.174	30.7623
	34.253	19.263	20.8638
	38.138	20	34.9797
	39.127	21.5884	30.4145
	42.713	23.3275	26.0232
	39.371	19.0522	26.2116

## Sheet: Figure 7C
		Gluten-free						Gluten						ABX/gluten
Relative density (CRAMP/β-Actin)	18 kDa	1.02273	0.954424	0.99283	1.00253	1.00681	0.991765	0.126472	0.262078	0.192834	0.18453	0.212229	0.132417	0.326658	0.423126	0.38425	0.508324	0.527531	0.426421
	5 kDa	0.0959613	0.0810482	0.0993	0.102934	0.0942085	0.103252	0.0282565	0.0316042	0.039243	0.029684	0.0247813	0.012269	0.062336	0.045647	0.0592834	0.04942	0.074965	0.054207

## Sheet: Figure 7D
	Gluten-free	Gluten	ABX/gluten
Villus/crypt ratio	2.47	1.95	2.21
	2.68	2.01	2.54
	2.94	1.99	2.36
	3.37	2.31	2.37
	3.44	2.15	2.74
	2.95	2.07	2.77

## Sheet: Figure 7E
		Gluten-free						Gluten						ABX/gluten
Relative density (β-Actin)	claudin-1	1.00247	0.997526	1.00293	0.992845	0.99163	1.01532	0.672483	0.7324	0.673825	0.708244	0.7264	0.6832	0.881295	0.949832	0.882943	0.905913	0.8925	0.90153
	occludin	1.06785	0.932149	1.00295	0.995753	1.0264	0.98264	0.720787	0.819326	0.739465	0.809263	0.7254	0.7169	1.0615	1.00195	1.00964	0.997253	1.0643	0.99724
	zonulin	0.957936	1.04206	1.01968	0.982642	1.00164	0.99683	3.99119	4.26701	4.02954	3.40681	3.3836	3.99174	2.76956	3.17983	3.09483	2.8864	2.914	3.061

## Sheet: Figure 7F
	Gluten-free	Gluten	ABX/gluten
FITC-Dextran(μg/ml)	8	58	47
	11	64	54
	14	54	46
	12.13	49.27	48.27
	13.27	50.27	42.4
	10.73	60.28	47.17

## Sheet: Figure 7G
	Gluten-free	Gluten	ABX/gluten
NKG2D+ cells (%)(intraepithelial lymphocytes)	1.43	2.73	2.72
	1.37	3.22	2.22
	1.29	4.16	2.85
	0.75	4.02	3.03
	1.58	2.99	2.16
	0.64	3.08	2.97
	1.26	3.15	3.01
	1.22	3.77	2.98

## Sheet: Figure 7H
	Gluten-free	Gluten	ABX/gluten
CX3CR1+ cells (%)	6.6	13.5	34.8
	8.42	15.05	29.47
	5.06	18.07	28.31
	3.89	17.02	34.95
	4.41	10.66	35.4
	7.77	11.57	42.06
	9.69	15.33	30.27
	5.52	14.23	30.98

## Sheet: Figure 7I
	Gluten-free								Gluten								ABX/gluten
CD11b-CD103+	3.51	2.6	3.12	2.99	3.16	2.79	2.15	3.75	0.78	0.99	1.02	0.79	0.58	0.44	0.97	0.58	4.5	4.26	4.62	4.36	4.15	4.2	4.73	4.25
CD11b+CD103+	1.26	1.25	1.62	0.99	1.02	1.12	1.07	1.21	0.26	0.15	0.24	0.12	0.24	0.19	0.31	0.42	1.69	1.58	1.66	1.72	1.59	1.62	1.69	1.66
CD11b+CD103-	2.71	2.61	3.2	3.21	3.14	3.28	2.81	2.6	4.02	4.2	3.89	3.97	4.01	3.81	4.26	4.01	3.53	3.42	3.71	4.25	4.59	4.38	4.4	4.26

## Sheet: Figure 7J
	Gluten-free	Gluten	ABX/gluten
Foxp3+ cells (%)	4.86	3.03	3.77
	3.96	2.45	3.58
	3.85	3.52	3.06
	3.8	3.27	4.02
	5.02	2.96	3.89
	5.48	3.27	3.97
	3.49	3.48	3.27
	5.03	2.53	4.21

## Sheet: Figure 7K
	Gluten-free	Gluten	ABX/gluten
Tbet+ cells (%)	1.32	2.11	1.69
	1.35	1.97	1.67
	0.96	2.45	1.04
	1.55	2.24	1.95
	1.06	1.85	1.44
	1.35	1.92	1.83
	1.74	2.19	2.13
	0.96	1.73	1.08

[truncated: 1 more sheets: Figure 7L]
